# Supplementary material for: Buccal Permeation of Polysaccharide High Molecular Weight Compounds: Effect of Chemical Permeation Enhancers
Source: Pharmaceutics. 2022 Dec 30;15(1):129. doi: 10.3390/pharmaceutics15010129 (PMC9864332; doi:10.3390/pharmaceutics15010129)
Supplement: Supplementary file 1 [file pharmaceutics-15-00129-s001.zip]

Archive with 3 entries (2 files):
- Supplementary Videos/
- Supplementary Videos/Video S1_Z-scan_Esofago_pretrattato_bianco_1030nm.mp4
- Supplementary Videos/Video S2_Z-scan_Esofago_pretrattato_4ore_FD70_1030nm.mp4
